# Supplementary material for: Preoperative Factors Associated with Surgical Complexity and Postoperative Outcomes in Patients Undergoing Robotic Anatomical Segmentectomy
Source: Interdiscip Cardiovasc Thorac Surg. 2025 Dec 4;40(12):ivaf294. doi: 10.1093/icvts/ivaf294 (PMC12782741; doi:10.1093/icvts/ivaf294)
Supplement: ivaf294_Supplementary_Data [file ivaf294_supplementary_data.zip]

Archive with 1 entries (1 files):
- STROBE_checklist_case-control.doc
